# Supplementary material for: Holobiont Urbanism: sampling urban beehives reveals cities’ metagenomes
Source: Environ Microbiome. 2023 Mar 30;18:23. doi: 10.1186/s40793-023-00467-z (PMC10060141; doi:10.1186/s40793-023-00467-z)
Supplement: Supplementary file 7 — Additional file 7. Metadata for all samples in MIXS format. [file 40793_2023_467_MOESM7_ESM.xlsx]

## Sheet: Sheet1
	submitted_to_insdc	investigation_type	project_name	experimental_factor	lat_lon	depth	alt_elev	geo_loc_name	collection_date	env_biome	env_feature	env_material	env_package	subspecf_gen_lin	ploidy	num_replicons	extrachrom_elements	estimated_size	ref_biomaterial	source_mat_id	pathogenicity	biotic_relationship	specific_host	host_spec_range	health_disease_stat	trophic_level	propagation	encoded_traits	rel_to_oxygen	isol_growth_condt	samp_collect_device	samp_mat_process	samp_size	nucl_acid_ext	nucl_acid_amp	lib_size	lib_reads_seqd	lib_const_meth	lib_vector	lib_screen	target_gene	target_subfragment	pcr_primers	mid	adapters	pcr_cond	seq_meth	seq_quality_check	chimera_check
AS-Bee	TRUE	metagenome	PRJNA630108	-	40.692759, -73.990341	-	-	USA:Brooklyn	2015	city	beehive	debris	host_associated	-	-	-	-	-	-	-	-	-	environmental	-	-	-	-	-	-	https://www.ncbi.nlm.nih.gov/bioproject/PRJNA630108	scraper	storing samples at -80 deg C	5 to 10 grams	https://doi.org/10.1101/2020.05.07.075093	Illumina HiSeq 2500	shotgun whole genome	1519066	paired-end	-	-	-	-	-	-	-	-	Illumina HiSeq 2500	-	-
AS-Bee_Debris_1	TRUE	metagenome	PRJNA630108	-	40.692759, -73.990341			USA:Brooklyn	2015	city	beehive	debris	host_associated	-	-	-	-	-	-	-	-	-	environmental	-	-	-	-	-	-	https://www.ncbi.nlm.nih.gov/bioproject/PRJNA630109	scraper	storing samples at -80 deg C	6 to 10 grams	https://doi.org/10.1101/2020.05.07.075094	Illumina HiSeq 2501	shotgun whole genome	1690898	paired-end	-	-	-	-	-	-	-	-	Illumina HiSeq 2501	-	-
AS-Bee_Debris_2	TRUE	metagenome	PRJNA630108	-	40.692759, -73.990341			USA:Brooklyn	2015	city	beehive	debris	host_associated	-	-	-	-	-	-	-	-	-	environmental	-	-	-	-	-	-	https://www.ncbi.nlm.nih.gov/bioproject/PRJNA630110	scraper	storing samples at -80 deg C	7 to 10 grams	https://doi.org/10.1101/2020.05.07.075095	Illumina HiSeq 2502	shotgun whole genome	1918464	paired-end	-	-	-	-	-	-	-	-	Illumina HiSeq 2502	-	-
AS-Honey	TRUE	metagenome	PRJNA630108	-	40.692759, -73.990341			USA:Brooklyn	2015	city	beehive	debris	host_associated	-	-	-	-	-	-	-	-	-	environmental	-	-	-	-	-	-	https://www.ncbi.nlm.nih.gov/bioproject/PRJNA630111	scraper	storing samples at -80 deg C	8 to 10 grams	https://doi.org/10.1101/2020.05.07.075096	Illumina HiSeq 2503	shotgun whole genome	1754984	paired-end	-	-	-	-	-	-	-	-	Illumina HiSeq 2503	-	-
AS-Inside_Hive_Swab	TRUE	metagenome	PRJNA630108	-	40.692759, -73.990341			USA:Brooklyn	2015	city	beehive	debris	host_associated	-	-	-	-	-	-	-	-	-	environmental	-	-	-	-	-	-	https://www.ncbi.nlm.nih.gov/bioproject/PRJNA630112	scraper	storing samples at -80 deg C	9 to 10 grams	https://doi.org/10.1101/2020.05.07.075097	Illumina HiSeq 2504	shotgun whole genome	1146090	paired-end	-	-	-	-	-	-	-	-	Illumina HiSeq 2504	-	-
CH_2-Bee	TRUE	metagenome	PRJNA630108	-	40.692759, -73.990341			USA:Brooklyn	2015	city	beehive	debris	host_associated	-	-	-	-	-	-	-	-	-	environmental	-	-	-	-	-	-	https://www.ncbi.nlm.nih.gov/bioproject/PRJNA630113	scraper	storing samples at -80 deg C	10 to 10 grams	https://doi.org/10.1101/2020.05.07.075098	Illumina HiSeq 2505	shotgun whole genome	1823688	paired-end	-	-	-	-	-	-	-	-	Illumina HiSeq 2505	-	-
CH_2-Bee_Debris_1	TRUE	metagenome	PRJNA630108	-	40.692759, -73.990341			USA:Brooklyn	2015	city	beehive	debris	host_associated	-	-	-	-	-	-	-	-	-	environmental	-	-	-	-	-	-	https://www.ncbi.nlm.nih.gov/bioproject/PRJNA630114	scraper	storing samples at -80 deg C	11 to 10 grams	https://doi.org/10.1101/2020.05.07.075099	Illumina HiSeq 2506	shotgun whole genome	1865624	paired-end	-	-	-	-	-	-	-	-	Illumina HiSeq 2506	-	-
CH_2-Bee_Debris_2	TRUE	metagenome	PRJNA630108	-	40.692759, -73.990341			USA:Brooklyn	2015	city	beehive	debris	host_associated	-	-	-	-	-	-	-	-	-	environmental	-	-	-	-	-	-	https://www.ncbi.nlm.nih.gov/bioproject/PRJNA630115	scraper	storing samples at -80 deg C	12 to 10 grams	https://doi.org/10.1101/2020.05.07.075100	Illumina HiSeq 2507	shotgun whole genome	1368362	paired-end	-	-	-	-	-	-	-	-	Illumina HiSeq 2507	-	-
CH_2-Honey	TRUE	metagenome	PRJNA630108	-	40.692759, -73.990341			USA:Brooklyn	2015	city	beehive	debris	host_associated	-	-	-	-	-	-	-	-	-	environmental	-	-	-	-	-	-	https://www.ncbi.nlm.nih.gov/bioproject/PRJNA630116	scraper	storing samples at -80 deg C	13 to 10 grams	https://doi.org/10.1101/2020.05.07.075101	Illumina HiSeq 2508	shotgun whole genome	1720860	paired-end	-	-	-	-	-	-	-	-	Illumina HiSeq 2508	-	-
CH_2-Inside_Hive_Swab	TRUE	metagenome	PRJNA630108	-	40.692759, -73.990341			USA:Brooklyn	2015	city	beehive	debris	host_associated	-	-	-	-	-	-	-	-	-	environmental	-	-	-	-	-	-	https://www.ncbi.nlm.nih.gov/bioproject/PRJNA630117	scraper	storing samples at -80 deg C	14 to 10 grams	https://doi.org/10.1101/2020.05.07.075102	Illumina HiSeq 2509	shotgun whole genome	1282562	paired-end	-	-	-	-	-	-	-	-	Illumina HiSeq 2509	-	-
FG-Bee	TRUE	metagenome	PRJNA630108	-	40.692759, -73.990341			USA:Brooklyn	2015	city	beehive	debris	host_associated	-	-	-	-	-	-	-	-	-	environmental	-	-	-	-	-	-	https://www.ncbi.nlm.nih.gov/bioproject/PRJNA630118	scraper	storing samples at -80 deg C	15 to 10 grams	https://doi.org/10.1101/2020.05.07.075103	Illumina HiSeq 2510	shotgun whole genome	1819204	paired-end	-	-	-	-	-	-	-	-	Illumina HiSeq 2510	-	-
FG-Bee_Debris	TRUE	metagenome	PRJNA630108	-	40.692759, -73.990341			USA:Brooklyn	2015	city	beehive	debris	host_associated	-	-	-	-	-	-	-	-	-	environmental	-	-	-	-	-	-	https://www.ncbi.nlm.nih.gov/bioproject/PRJNA630119	scraper	storing samples at -80 deg C	16 to 10 grams	https://doi.org/10.1101/2020.05.07.075104	Illumina HiSeq 2511	shotgun whole genome	1907648	paired-end	-	-	-	-	-	-	-	-	Illumina HiSeq 2511	-	-
FG-Honey	TRUE	metagenome	PRJNA630108	-	40.692759, -73.990341			USA:Brooklyn	2015	city	beehive	debris	host_associated	-	-	-	-	-	-	-	-	-	environmental	-	-	-	-	-	-	https://www.ncbi.nlm.nih.gov/bioproject/PRJNA630120	scraper	storing samples at -80 deg C	17 to 10 grams	https://doi.org/10.1101/2020.05.07.075105	Illumina HiSeq 2512	shotgun whole genome	1255524	paired-end	-	-	-	-	-	-	-	-	Illumina HiSeq 2512	-	-
FG-Inside_Hive_Swab	TRUE	metagenome	PRJNA630108	-	40.692759, -73.990341			USA:Brooklyn	2015	city	beehive	debris	host_associated	-	-	-	-	-	-	-	-	-	environmental	-	-	-	-	-	-	https://www.ncbi.nlm.nih.gov/bioproject/PRJNA630121	scraper	storing samples at -80 deg C	18 to 10 grams	https://doi.org/10.1101/2020.05.07.075106	Illumina HiSeq 2513	shotgun whole genome	1487172	paired-end	-	-	-	-	-	-	-	-	Illumina HiSeq 2513	-	-
GK_H1_S1_S12	TRUE	metagenome	PRJNA630108	-	35.689599, 139.692133			Japan:Tokyo	2016	city	beehive	debris	host_associated	-	-	-	-	-	-	-	-	-	environmental	-	-	-	-	-	-	https://www.ncbi.nlm.nih.gov/bioproject/PRJNA630122	scraper	storing samples at -80 deg C	19 to 10 grams	https://doi.org/10.1101/2020.05.07.075107	Illumina HiSeq 2514	shotgun whole genome	12224190	paired-end	-	-	-	-	-	-	-	-	Illumina HiSeq 2514	-	-
GK_H1_S2_S9	TRUE	metagenome	PRJNA630108	-	35.689599, 139.692133			Japan:Tokyo	2016	city	beehive	debris	host_associated	-	-	-	-	-	-	-	-	-	environmental	-	-	-	-	-	-	https://www.ncbi.nlm.nih.gov/bioproject/PRJNA630123	scraper	storing samples at -80 deg C	20 to 10 grams	https://doi.org/10.1101/2020.05.07.075108	Illumina HiSeq 2515	shotgun whole genome	11449704	paired-end	-	-	-	-	-	-	-	-	Illumina HiSeq 2515	-	-
GK_H3_S1_S10	TRUE	metagenome	PRJNA630108	-	35.689599, 139.692133			Japan:Tokyo	2016	city	beehive	debris	host_associated	-	-	-	-	-	-	-	-	-	environmental	-	-	-	-	-	-	https://www.ncbi.nlm.nih.gov/bioproject/PRJNA630124	scraper	storing samples at -80 deg C	21 to 10 grams	https://doi.org/10.1101/2020.05.07.075109	Illumina HiSeq 2516	shotgun whole genome	10703352	paired-end	-	-	-	-	-	-	-	-	Illumina HiSeq 2516	-	-
GK_H3_S2_S8	TRUE	metagenome	PRJNA630108	-	35.689599, 139.692133			Japan:Tokyo	2016	city	beehive	debris	host_associated	-	-	-	-	-	-	-	-	-	environmental	-	-	-	-	-	-	https://www.ncbi.nlm.nih.gov/bioproject/PRJNA630125	scraper	storing samples at -80 deg C	22 to 10 grams	https://doi.org/10.1101/2020.05.07.075110	Illumina HiSeq 2517	shotgun whole genome	28836040	paired-end	-	-	-	-	-	-	-	-	Illumina HiSeq 2517	-	-
MA_H1_S1_S22	TRUE	metagenome	PRJNA630108	-	35.689599, 139.692133			Japan:Tokyo	2016	city	beehive	debris	host_associated	-	-	-	-	-	-	-	-	-	environmental	-	-	-	-	-	-	https://www.ncbi.nlm.nih.gov/bioproject/PRJNA630126	scraper	storing samples at -80 deg C	23 to 10 grams	https://doi.org/10.1101/2020.05.07.075111	Illumina HiSeq 2518	shotgun whole genome	58925544	paired-end	-	-	-	-	-	-	-	-	Illumina HiSeq 2518	-	-
MA_H1_S2_S2	TRUE	metagenome	PRJNA630108	-	35.689599, 139.692133			Japan:Tokyo	2016	city	beehive	debris	host_associated	-	-	-	-	-	-	-	-	-	environmental	-	-	-	-	-	-	https://www.ncbi.nlm.nih.gov/bioproject/PRJNA630127	scraper	storing samples at -80 deg C	24 to 10 grams	https://doi.org/10.1101/2020.05.07.075112	Illumina HiSeq 2519	shotgun whole genome	1.30585e+08	paired-end	-	-	-	-	-	-	-	-	Illumina HiSeq 2519	-	-
MA_H2_S1_S21	TRUE	metagenome	PRJNA630108	-	35.689599, 139.692133			Japan:Tokyo	2016	city	beehive	debris	host_associated	-	-	-	-	-	-	-	-	-	environmental	-	-	-	-	-	-	https://www.ncbi.nlm.nih.gov/bioproject/PRJNA630128	scraper	storing samples at -80 deg C	25 to 10 grams	https://doi.org/10.1101/2020.05.07.075113	Illumina HiSeq 2520	shotgun whole genome	21018622	paired-end	-	-	-	-	-	-	-	-	Illumina HiSeq 2520	-	-
MA_H2_S2_S1	TRUE	metagenome	PRJNA630108	-	35.689599, 139.692133			Japan:Tokyo	2016	city	beehive	debris	host_associated	-	-	-	-	-	-	-	-	-	environmental	-	-	-	-	-	-	https://www.ncbi.nlm.nih.gov/bioproject/PRJNA630129	scraper	storing samples at -80 deg C	26 to 10 grams	https://doi.org/10.1101/2020.05.07.075114	Illumina HiSeq 2521	shotgun whole genome	13770676	paired-end	-	-	-	-	-	-	-	-	Illumina HiSeq 2521	-	-
MA_H4_S1_S19	TRUE	metagenome	PRJNA630108	-	35.689599, 139.692133			Japan:Tokyo	2016	city	beehive	debris	host_associated	-	-	-	-	-	-	-	-	-	environmental	-	-	-	-	-	-	https://www.ncbi.nlm.nih.gov/bioproject/PRJNA630130	scraper	storing samples at -80 deg C	27 to 10 grams	https://doi.org/10.1101/2020.05.07.075115	Illumina HiSeq 2522	shotgun whole genome	24612872	paired-end	-	-	-	-	-	-	-	-	Illumina HiSeq 2522	-	-
MA_H4_S2_S17	TRUE	metagenome	PRJNA630108	-	35.689599, 139.692133			Japan:Tokyo	2016	city	beehive	debris	host_associated	-	-	-	-	-	-	-	-	-	environmental	-	-	-	-	-	-	https://www.ncbi.nlm.nih.gov/bioproject/PRJNA630131	scraper	storing samples at -80 deg C	28 to 10 grams	https://doi.org/10.1101/2020.05.07.075116	Illumina HiSeq 2523	shotgun whole genome	26797518	paired-end	-	-	-	-	-	-	-	-	Illumina HiSeq 2523	-	-
MA_H6_S1_S3	TRUE	metagenome	PRJNA630108	-	35.689599, 139.692133			Japan:Tokyo	2016	city	beehive	debris	host_associated	-	-	-	-	-	-	-	-	-	environmental	-	-	-	-	-	-	https://www.ncbi.nlm.nih.gov/bioproject/PRJNA630132	scraper	storing samples at -80 deg C	29 to 10 grams	https://doi.org/10.1101/2020.05.07.075117	Illumina HiSeq 2524	shotgun whole genome	709420	paired-end	-	-	-	-	-	-	-	-	Illumina HiSeq 2524	-	-
MA_H6_S2_S16	TRUE	metagenome	PRJNA630108	-	35.689599, 139.692133			Japan:Tokyo	2016	city	beehive	debris	host_associated	-	-	-	-	-	-	-	-	-	environmental	-	-	-	-	-	-	https://www.ncbi.nlm.nih.gov/bioproject/PRJNA630133	scraper	storing samples at -80 deg C	30 to 10 grams	https://doi.org/10.1101/2020.05.07.075118	Illumina HiSeq 2525	shotgun whole genome	23242922	paired-end	-	-	-	-	-	-	-	-	Illumina HiSeq 2525	-	-
MI_H2_S1_S14	TRUE	metagenome	PRJNA630108	-	35.689599, 139.692133			Japan:Tokyo	2016	city	beehive	debris	host_associated	-	-	-	-	-	-	-	-	-	environmental	-	-	-	-	-	-	https://www.ncbi.nlm.nih.gov/bioproject/PRJNA630134	scraper	storing samples at -80 deg C	31 to 10 grams	https://doi.org/10.1101/2020.05.07.075119	Illumina HiSeq 2526	shotgun whole genome	17856454	paired-end	-	-	-	-	-	-	-	-	Illumina HiSeq 2526	-	-
MI_H2_S2_S13	TRUE	metagenome	PRJNA630108	-	35.689599, 139.692133			Japan:Tokyo	2016	city	beehive	debris	host_associated	-	-	-	-	-	-	-	-	-	environmental	-	-	-	-	-	-	https://www.ncbi.nlm.nih.gov/bioproject/PRJNA630135	scraper	storing samples at -80 deg C	32 to 10 grams	https://doi.org/10.1101/2020.05.07.075120	Illumina HiSeq 2527	shotgun whole genome	17317142	paired-end	-	-	-	-	-	-	-	-	Illumina HiSeq 2527	-	-
MR_H2_S1_S4	TRUE	metagenome	PRJNA630108	-	35.689599, 139.692133			Japan:Tokyo	2016	city	beehive	debris	host_associated	-	-	-	-	-	-	-	-	-	environmental	-	-	-	-	-	-	https://www.ncbi.nlm.nih.gov/bioproject/PRJNA630136	scraper	storing samples at -80 deg C	33 to 10 grams	https://doi.org/10.1101/2020.05.07.075121	Illumina HiSeq 2528	shotgun whole genome	14153042	paired-end	-	-	-	-	-	-	-	-	Illumina HiSeq 2528	-	-
MR_H2_S2_S27	TRUE	metagenome	PRJNA630108	-	35.689599, 139.692133			Japan:Tokyo	2016	city	beehive	debris	host_associated	-	-	-	-	-	-	-	-	-	environmental	-	-	-	-	-	-	https://www.ncbi.nlm.nih.gov/bioproject/PRJNA630137	scraper	storing samples at -80 deg C	34 to 10 grams	https://doi.org/10.1101/2020.05.07.075122	Illumina HiSeq 2529	shotgun whole genome	25658876	paired-end	-	-	-	-	-	-	-	-	Illumina HiSeq 2529	-	-
MR_H3_S1_S29	TRUE	metagenome	PRJNA630108	-	35.689599, 139.692133			Japan:Tokyo	2016	city	beehive	debris	host_associated	-	-	-	-	-	-	-	-	-	environmental	-	-	-	-	-	-	https://www.ncbi.nlm.nih.gov/bioproject/PRJNA630138	scraper	storing samples at -80 deg C	35 to 10 grams	https://doi.org/10.1101/2020.05.07.075123	Illumina HiSeq 2530	shotgun whole genome	27467216	paired-end	-	-	-	-	-	-	-	-	Illumina HiSeq 2530	-	-
MR_H3_S2_S26	TRUE	metagenome	PRJNA630108	-	35.689599, 139.692133			Japan:Tokyo	2016	city	beehive	debris	host_associated	-	-	-	-	-	-	-	-	-	environmental	-	-	-	-	-	-	https://www.ncbi.nlm.nih.gov/bioproject/PRJNA630139	scraper	storing samples at -80 deg C	36 to 10 grams	https://doi.org/10.1101/2020.05.07.075124	Illumina HiSeq 2531	shotgun whole genome	30420888	paired-end	-	-	-	-	-	-	-	-	Illumina HiSeq 2531	-	-
MR_H4_S1_S28	TRUE	metagenome	PRJNA630108	-	35.689599, 139.692133			Japan:Tokyo	2016	city	beehive	debris	host_associated	-	-	-	-	-	-	-	-	-	environmental	-	-	-	-	-	-	https://www.ncbi.nlm.nih.gov/bioproject/PRJNA630140	scraper	storing samples at -80 deg C	37 to 10 grams	https://doi.org/10.1101/2020.05.07.075125	Illumina HiSeq 2532	shotgun whole genome	23282586	paired-end	-	-	-	-	-	-	-	-	Illumina HiSeq 2532	-	-
MR_H4_S2_S25	TRUE	metagenome	PRJNA630108	-	35.689599, 139.692133			Japan:Tokyo	2016	city	beehive	debris	host_associated	-	-	-	-	-	-	-	-	-	environmental	-	-	-	-	-	-	https://www.ncbi.nlm.nih.gov/bioproject/PRJNA630141	scraper	storing samples at -80 deg C	38 to 10 grams	https://doi.org/10.1101/2020.05.07.075126	Illumina HiSeq 2533	shotgun whole genome	12263354	paired-end	-	-	-	-	-	-	-	-	Illumina HiSeq 2533	-	-
MEL1	TRUE	metagenome	PRJNA630108	-	-37.815123, 144.966949			Australia:Melbourne	2016	city	beehive	debris	host_associated	-	-	-	-	-	-	-	-	-	environmental	-	-	-	-	-	-	https://www.ncbi.nlm.nih.gov/bioproject/PRJNA630142	scraper	storing samples at -80 deg C	39 to 10 grams	https://doi.org/10.1101/2020.05.07.075127	Illumina HiSeq 2534	shotgun whole genome	46579378	paired-end	-	-	-	-	-	-	-	-	Illumina HiSeq 2534	-	-
SH	TRUE	metagenome	PRJNA630108	-	-37.815123, 144.966949			Australia:Melbourne	2016	city	beehive	debris	host_associated	-	-	-	-	-	-	-	-	-	environmental	-	-	-	-	-	-	https://www.ncbi.nlm.nih.gov/bioproject/PRJNA630143	scraper	storing samples at -80 deg C	40 to 10 grams	https://doi.org/10.1101/2020.05.07.075128	Illumina HiSeq 2535	shotgun whole genome	36062846	paired-end	-	-	-	-	-	-	-	-	Illumina HiSeq 2535	-	-
SYD1	TRUE	metagenome	PRJNA630108	-	-33.885057, 151.225675			Australia:Sydney	2016	city	beehive	debris	host_associated	-	-	-	-	-	-	-	-	-	environmental	-	-	-	-	-	-	https://www.ncbi.nlm.nih.gov/bioproject/PRJNA630144	scraper	storing samples at -80 deg C	41 to 10 grams	https://doi.org/10.1101/2020.05.07.075129	Illumina HiSeq 2536	shotgun whole genome	42083620	paired-end	-	-	-	-	-	-	-	-	Illumina HiSeq 2536	-	-
SYD3	TRUE	metagenome	PRJNA630108	-	-33.885057, 151.225675			Australia:Sydney	2016	city	beehive	debris	host_associated	-	-	-	-	-	-	-	-	-	environmental	-	-	-	-	-	-	https://www.ncbi.nlm.nih.gov/bioproject/PRJNA630145	scraper	storing samples at -80 deg C	42 to 10 grams	https://doi.org/10.1101/2020.05.07.075130	Illumina HiSeq 2537	shotgun whole genome	45179888	paired-end	-	-	-	-	-	-	-	-	Illumina HiSeq 2537	-	-
Venice	TRUE	metagenome	PRJNA630108	-	45.434813, 12.338366			Italy:Venice	2016	city	beehive	debris	host_associated	-	-	-	-	-	-	-	-	-	environmental	-	-	-	-	-	-	https://www.ncbi.nlm.nih.gov/bioproject/PRJNA630146	scraper	storing samples at -80 deg C	43 to 10 grams	https://doi.org/10.1101/2020.05.07.075131	Illumina HiSeq 2538	shotgun whole genome	24690872	paired-end	-	-	-	-	-	-	-	-	Illumina HiSeq 2538	-	-
[truncated: 49 more columns]
