# Supplementary material for: Holobiont Urbanism: sampling urban beehives reveals cities’ metagenomes
Source: Environ Microbiome. 2023 Mar 30;18:23. doi: 10.1186/s40793-023-00467-z (PMC10060141; doi:10.1186/s40793-023-00467-z)
Supplement: Supplementary file 8 — Additional file 8. MultiQC reports for samples by country. [file 40793_2023_467_MOESM8_ESM.zip]

Archive with 4 entries (4 files):
- reports/australia_multiqc_report.html
- reports/brooklyn_multiqc_report.html
- reports/tokyo_multiqc_report.html
- reports/venice_multiqc_report.html
